# Supplementary material for: A systematic review of inherited retinal dystrophies in Pakistan: updates from 1999 to April 2023
Source: BMC Ophthalmol. 2024 Feb 5;24:55. doi: 10.1186/s12886-024-03319-7 (PMC10840256; doi:10.1186/s12886-024-03319-7)
Supplement: Supplementary file 2 — Additional file 2. [file 12886_2024_3319_MOESM2_ESM.xlsx]

## Sheet: Supplementary Table S2
	Title of supplementary Table S2
	Details of all variants reported in Pakistani IRDs families between 1999 and April, 2023
	Legends:
	ACMG: The American College of Medical Genetics and Genomics; adRP: Autosomal Dominant Retinitis Pigmentosa; arRP: Autosomal Recessive Retinitis Pigmentosa; AS: Alström syndrome; ASD: Anterior segment dysgenesis; BBS: Bardet-Biedl syndrome; CADD: Combined Annotation Dependent Depletion; CD/CRD: Cone dystrophy or Cone rod dystrophy; CHM: Choroideremia; COH: Cohen syndrome; CSNB: Congenital Stationa…
	Population	Consanguinity	Clinical Diagnosis	Classification	Validated	Gene	Protein ID	Transcript ID	cDNA Change*	Protein Channge	Mutation Type	Zygosity	gnomAD MAF	ACMG Classificatin	ClinVar classification	PMID
	Baloch	Yes	arLCA	Non-syndromic	Yes	LCA5	NP_001116241.1	NM_001122769.3	c.642delC	p.(Leu215TyrfsTer11)	Frameshift	Homozygous	NA	Likely Pathogenic	NA	PMID: 21850168
	Baloch	Yes	arCOH	Syndromic	Yes	VPS13B	NP_060360.3	NM_017890.5	c.6879delT	p.(Phe2293LeufsTer24)	Frameshift	Homozygous	3.984e-06	Pathogenic	Pathogenic	PMID: 26104215
	Baloch	Yes	arCOH	Syndromic	ND	VPS13B	NP_060360.3	NM_017890.5	chr8:100728884_chr8:100779911 del	p.(Gly2177AlafsTer16)	Frameshift	Homozygous	NA	NA	NA	PMID: 26104215
	Brit/Pak	Yes	arCRD	Non-syndromic	Yes	DRAM2	NP_001336813.1	NM_001349884.2	c.140delG	p.(Gly47ValfsTer3)	Frameshift	Homozygous	1.196e-05	Pathogenic	Pathogenic	PMID: 25983245
	Brit/Pak	Yes	arUSH1	Syndromic	Yes	CDH23	NP_071407.4	NM_022124.6	c.2587+1G>A	p.?	Splicing	Homozygous	4.041e-06	Likely Pathogenic	NA	PMID: 11090341
	Brit/Pak	yes	arRP	Non-syndromic	Yes	C8orf37	NP_808880.1	NM_177965.4	c.555G>A	p.(Trp185Ter)	Nonsense	Homozygous	7.956e-06	Pathogenic	Pathogenic/Likely Pathogenic	PMID: 25802487
	Canadian/Pak	No	arSTGD	Non-syndromic	ND	ABCA4	NP_000341.2	NM_000350.3	c.6729+5_19del15	p.?	Frameshift	Homozygous	NA	NA	NA	PMID: 20554613
	Kashmir	Yes	arBBS	Syndromic	Yes	BBS2	NP_114091.4	NM_031885.5	c.443A>T	p.(Asn148Ile)	Missense	Homozygous	NA	Uncertain significance	NA	PMID: 33688495
	KPK	No	arRP	Non-syndromic	Yes	PDE6A	NP_000431.2	NM_000440.3	c.1054delG	p.(Gln352ArgfsTer4)	Frameshift	Homozygous	NA	Likely Pathogenic	NA	PMID: 34926197
	KPK	Yes	arLCA	Non-syndromic	Yes	CRB1	NP_957705.1	NM_201253.3	c.107C>G	p.(Ser36Ter)	Nonsense	Homozygous	NA	Pathogenic	NA	PMID: 20065226
	KPK	Yes	arJBTS	Syndromic	Yes	MKS1	NP_060247.2	NM_017777.4	c.1115_1117delCCT	p.(Ser372del)	Frameshift	Homozygous	2.004e-05	Pathogenic	NA	PMID: 27570071
	KPK	Yes	arRP	Non-syndromic	Yes	CDHR1	NP_149091.1	NM_033100.4	c.1168-1G>A	p.?	Splicing	Homozygous	NA	Likely Pathogenic	NA	PMID: 34926197
	KPK	Yes	arLCA	Non-syndromic	Yes	RPGRIP1	NP_065099.3	NM_020366.4	c.1180C>T	p.(Gln394Ter)	Nonsense	Homozygous	NA	Likely Pathogenic	NA	PMID: 20065226
	KPK	Yes	arEORD	Non-syndromic	Yes	SLC6A6	NP_003034.2	NM_003043.6	c.1196G>T	p.(Gly399Val)	Missense	Homozygous	NA	Likely Pathogenic	NA	PMID: 31903486
	KPK	Yes	arRP	Non-syndromic	Yes	TULP1	NP_003313.3	NM_003322.6	c.1307A>G	p.(Pro436Arg)	Missense	Homozygous	NA	Uncertain significance	NA	PMID: 31877759
	kpk	yes	arCSNB	Non-syndromic	Yes	GRK1	NP_002920.1	NM_002929.3	c.142_145del	p.(Glu48ProfsTer82)	Frameshift	Homozygous	2.416e-05	Pathogenic	Likely Pathogenic	PMID: 33252155
	KPK	Yes	arBBS	Syndromic	Yes	BBS2	NP_114091.4	NM_031885.5	c.1438C>T	p.(Arg480Ter)	Nonsense	Homozygous	2.386e-05	Pathogenic	Pathogenic/Likely Pathogenic	PMID: 31877759
	KPK	Yes	arUSH1	Syndromic	Yes	USH2A	NP_996816.3	NM_206933.4	c.1560C>A	p.(Cys520Ter)	Nonsense	Homozygous	NA	Likely Pathogenic	NA	PMID: 36140798
	KPK	Yes	arMD	Non-syndromic	Yes	CNGB3	NP_061971.3	NM_019098.5	c.1574_1575del	p.(Phe525Ter)	Frameshift	Homozygous	3.993e-06	Likely Pathogenic	NA	PMID: 31877759
	KPK	yes	arCSNB	Non-syndromic	Yes	GRK1	NP_002920.1	NM_002929.3	c.1607_1610del	p.(Asp537ValfsTer7)	Frameshift	Homozygous	0.0005146	Pathogenic	Pathogenic/Likely Pathogenic	PMID: 33252155
	KPK	Yes	arCRD	Non-syndromic	Yes	CNGB3	NP_061971.3	NM_019098.5	c.1825delG	p.(Val609TrpfsTer9)	Frameshift	Homozygous	NA	Likely Pathogenic	NA	PMID: 20454696
	KPK	Yes	arUSH1	Syndromic	Yes	USH2A	NP_996816.3	NM_206933.4	c.187C>T	p.(Arg63Ter)	Nonsense	Homozygous	1.196e-05	Pathogenic	Pathogenic	PMID: 36140798
	KPK	Yes	arRP	Non-syndromic	Yes	PDE6B	NP_000274.3	NM_000283.4	c.1921-20_1921-3del	p.?	Splicing	Homozygous	NA	Uncertain significance	NA	PMID: 37094557
	KPK	Yes	arRPA	Non-syndromic	Yes	LRAT	NP_004735.2	NM_004744.5	c.196G>C	p.(Gly66Arg)	Missense	Homozygous	NA	Likely Pathogenic	NA	Jelani et al. 2015
	KPK	Yes	arSTGD	Non-syndromic	Yes	ABCA4	NP_000341.2	NM_000350.3	c.214G>A	p.(Gly72Arg)	Missense	Homozygous	2.784e-05	Pathogenic	NA	PMID: 31877759
	KPK	Yes	arBBS	Syndromic	Yes	MKKS	NP_740754.1	NM_170784.3	c.280T>C	p.(Phe94Leu)	Missense	Homozygous	NA	Uncertain significance	NA	PMID: 31877759
	KPK	Yes	arSTGD	Non-syndromic	Yes	ABCA4	NP_000341.2	NM_000350.3	c.3081T>G	p.(Tyr1027Ter)	Nonsense	Heterozygous	NA	Pathogenic	Pathogenic	PMID: 31877759
	KPK	Yes	arLCA	Non-syndromic	Yes	RPGRIP1	NP_065099.3	NM_020366.4	c.3620T>G	p.(Leu1207Ter)	Nonsense	Homozygous	NA	Likely Pathogenic	NA	PMID: 20065226
	KPK	Yes	arRP	Non-syndromic	Yes	PDE6B	NP_000274.3	NM_000283.4	c.427del	p.(Ala143LeufsTer7)	Frameshift	Homozygous	NA	Pathogenic	NA	PMID: 31877759
	KPK	Yes	arLCA	Non-syndromic	Yes	SPATA7	NP_060888.2	NM_018418.5	c.471dup	p.(His158ThrfsTer6)	Frameshift	Homozygous	NA	Likely Pathogenic	NA	PMID: 36140798
	KPK	Yes	arLCA	Non-syndromic	Yes	NMNAT1	NP_073624.2	NM_022787.4	c.547C>T	p.(Leu183Phe)	Missense	Homozygous	6.577e-06	Uncertain significance	NA	PMID: 36140798
	KPK	Yes	arRP	Non-syndromic	Yes	RPE65	NP_000320.1	NM_000329.3	c.550G>T	p.(Glu184Ter)	Nonsense	Homozygous	NA	Pathogenic	NA	PMID: 31877759
	KPK	Yes	arRP	Non-syndromic	Yes	EYS	NP_001136272.1	NM_001142800.2	c.5571_5576delinsCTAGAT	p.(Leu1858Ter)	Indel	Homozygous	NA	Likely Pathogenic	NA	PMID: 36140798
	KPK	Yes	arLCA	Non-syndromic	Yes	RPGRIP1	NP_065099.3	NM_020366.4	c.587+1G>C	p.?	Splicing	Homozygous	NA	Uncertain significance	NA	PMID: 20065226
	KPK	No	arUSH2	Syndromic	Yes	USH2A	NP_996816.3	NM_206933.4	c.7334C>T	p.(Ser2445Phe)	Missense	Homozygous	0.000841	Benign	NA	PMID: 33926394
	KPK	Yes	arLCA	Non-syndromic	Yes	RPE65	NP_000320.1	NM_000329.3	c.751G>T	p.(Val251Phe)	Missense	Homozygous	NA	Likely Pathogenic	NA	PMID: 20065226
	KPK	Yes	arCRD	Non-syndromic	Yes	CNGA3	NP_001289.1	NM_001298.3	c.822G>T	p.(Arg274Ser)	Missense	Homozygous	3.182e-05	Pathogenic	NA	PMID: 20454696
	KPK	Yes	arAchromatopsia	Non-syndromic	Yes	CNGA3	NP_001289.1	NM_001298.3	c.847C>T	p.(Arg283Trp)	Missense	Homozygous	9.948e-05	Pathogenic	NA	PMID: 31877759
	KPK	Yes	arLCA	Non-syndromic	Yes	GUCY2D	NP_000171.1	NM_000180.4	c.917A>T	p.(Asp306Val)	Missense	Homozygous	NA	Uncertain significance	NA	PMID: 34470921
	KPK	Yes	arRP	Non-syndromic	Yes	PDE6B	NP_001138764	NM_001145292.2	c.938C>T	p.Thr313Ile)	Missense	Homozygous	3.984e-06	Uncertain significance	NA	PMID: 36959549
	KPK	Yes	arRP	Non-syndromic	Yes	DHX38	NP_054722.2	NM_014003.4	c.995G>A	p.(Gly332Asp)	Missense	Homozygous	NA	Uncertain significance	NA	PMID: 24737827
	KPK	yes	arRP	Non-syndromic	Yes	TULP1	NP_003313.3	NM_003322.6	c.1138A>G	p.(Thr380Ala)	Missense	Homozygous	8.071e-06	Uncertain significance	NA	PMID: 20065226
	KPK	Yes	arLCA	Non-syndromic	Yes	LCA5	NP_001116241.1	NM_001122769.3	c.1151delC	p.(Pro384GlnfsTer18)	Frameshift	Homozygous	3.992e-06	Pathogenic	Pathogenic	PMID: 20065226
	KPK	Yes	arRP	Non-syndromic	Yes	CNGA1	NP_001136036.2	NM_001142564.2	c.1298G>A	p.(Trp433Ter)	Nonsense	Homozygous	1.204e-05	Likely Pathogenic	NA	PMID: 31877759
	KPK	Yes	arLCA	Non-syndromic	Yes	RPGRIP1	NP_065099.3	NM_020366.4	c.2480G>T	p.(Arg827Leu)	Missense	Homozygous	NA	Uncertain significance	NA	PMID: 20065226
	KPK	Yes	arLCA	Non-syndromic	Yes	NMNAT1	NP_073624.2	NM_022787.4	c.25G>A	p.(Val9Met)	Missense	Homozygous	NA	Pathogenic	NA	PMID: 31877759
	KPK	yes	arBBS	Syndromic	Yes	BBS9	NP_940820.1	NM_198428.3	c.299delC	p.(Ser100LeufsTer24)	Frameshift	Homozygous	NA	Likely Pathogenic	NA	PMID: 31294530
	KPK	Yes	arRP	Non-syndromic	Yes	PDE6A	NP_000431.2	NM_000440.3	c.304C>A	p.(Arg102Ser)	Missense	Homozygous	0.0001556	Pathogenic	NA	PMID: 36140798
	KPK	Yes	arRP	Non-syndromic	Yes	RDH5	NP_002896.2	NM_002905.5	c.602C>T	p.(Ser201Phe)	Missense	Homozygous	7.959e-06	Uncertain significance	NA	PMID: 29892959
	KPK	Yes	arLCA	Non-syndromic	Yes	AIPL1	NP_055151.3	NM_014336.5	c.834G>A	p.(Trp278Ter)	Nonsense	Homozygous	0.0003352	Pathogenic	Pathogenic	PMID: 11548141
	KPK	Yes	arAS	Syndromic	ND	ALMS1	NP_001365383.1	NM_001378454.1	c.9911_11550del	p.(Asn3306LysfsTer7)	Frameshift	Homozygous	NA	NA	NA	PMID: 36140798
	KPK	Yes	arHJMD	Non-syndromic	ND	CDH3	NP_001784.2	NM_001793.6	IVS10–1G>T	p.(Ser475ArgfsTer16)	Splicing	Homozygous	NA	NA	NA	PMID: 19076794
	N.D	No	arCRD	Non-syndromic	Yes	SEMA4A	NP_071762.2	NM_022367.4	c.1033G>C	p.(Asp345His)	Missense	Heterozygous	NA	Likely Pathogenic	NA	PMID: 16199541
	N.D	Yes	arBBS	Syndromic	Yes	BBS8/TTC8	NP_653197.2	NM_144596.4	c.1049+2_1049+4del	p.?	Frameshift	Homozygous	3.982e-06	Pathogenic	Pathogenic	PMID: 14520415
	N.D	No	arRP	Non-syndromic	yes	SEMA4A	NP_071762.2	NM_022367.4	c.1049T>G	p.(Phe350Cys)	Missense	Heterozygous	NA	Likely Pathogenic	NA	PMID: 16199541
	N.D	Yes	arBBS	Syndromic	Yes	BBS10	NP_078961.3	NM_024685.4	c.1075C>T	p.(Gln359Ter)	Nonsense	Homozygous	3.999e-06	Likely Pathogenic	Uncertain Significance	PMID: 23219996
	N.D	N.D	arBBS	Syndromic	Yes	BBS10	NP_078961.3	NM_024685.4	c.1091del	p.(Asn364ThrfsTer5)	Frameshift	Homozygous	6.738e-05	Pathogenic	Pathogenic/Likely Pathogenic	PMID: 17106446
	N.D	N.D	arUSH1	Syndromic	Yes	CDH23	NP_071407.4	NM_022124.6	c.1114C>T	p.(Gln372Ter)	Nonsense	Homozygous	NA	Likely Pathogenic	NA	PMID: 21940737
	N.D	Yes	arRP	Non-syndromic	Yes	RP1	NP_006260.1	NM_006269.2	c.1118C>T	p.(Thr373Ile)	Missense	Homozygous	0.01215	Benign	NA	PMID: 15863674
	N.D	N.D	adRP/arRP	Non-syndromic	Yes	RP1	NP_006260.1	NM_006269.2	c.1126C>T	p.(Arg376Ter)	Nonsense	Homozygous	1.592e-05	Pathogenic	Pathogenic/Likely Pathogenic	PMID: 28418496
	N.D	Yes	arMKS	Syndromic	Yes	TMEM67	NP_714915.3	NM_153704.6	c.1127A>C	p.(Gln376Pro)	Missense	Homozygous	NA	Pathogenic	NA	PMID: 11462243
	N.D	N.D	arRP	Non-syndromic	Yes	FAM161A	NP_001188472.1	NM_001201543.2	c.1139G>T	p.(Arg380Leu)	Missense	N.D	NA	Uncertain significance	NA	PMID: 28418496
	N.D	N.D	arAchromatopsia	Non-syndromic	Yes	CNGB3	NP_061971.3	NM_019098.5	c.1148delC	p.(Thr383IlefsTer13)	Frameshift	Homozygous	0.00175	Pathogenic	Conflicting	PMID: 28418496
	N.D	Yes	arLCA	Non-syndromic	Yes	AIPL1	NP_055151.3	NM_014336.5	c.116C>A	p.(Thr39Asn)	Missense	Homozygous	NA	Uncertain significance	NA	PMID: 12573663
	N.D	N.D	arRP	Non-syndromic	Yes	RPE65	NP_000320.1	NM_000329.3	c.119G>A	p.(Gly40Asp)	Missense	Homozygous	NA	Likely Pathogenic	NA	PMID: 28418496
	N.D	N.D	arRP	Non-syndromic	Yes	TULP1	NP_003313.3	NM_003322.6	c.1274T>C	p.(Ile425Thr)	Missense	Homozygous	NA	Likely Pathogenic	NA	Khan et al. 2020
	N.D	Yes	arRP	Non-syndromic	Yes	RPE65	NP_000320.1	NM_000329.3	c.131G>A	p.(Arg44Gln)	Missense	Homozygous	3.977e-05	Pathogenic	NA	PMID: 25775262
	N.D	Yes	arUSH1	Syndromic	Yes	USH1G/SANS	NP_775748.2	NM_173477.5	c.1373A>T	p.(Asp458Val)	Missense	N.D	7.347e-06	Pathogenic	NA	PMID: 28944237
	N.D	N.D	arRP	Non-syndromic	Yes	RP1	NP_006260.1	NM_006269.2	c.1458_1461dup	p.(Glu488Ter)	Frameshift	Homozygous	7.957e-06	Pathogenic	Pathogenic	PMID: 28418496
	N.D	Yes	arRP	Non-syndromic	Yes	CRB1	NP_957705.1	NM_201253.3	c.1459T>C	p.(Ser487Pro)	Missense	N.D	NA	Uncertain significance	NA	PMID: 24265693
	N.D	N.D	arRP	Non-syndromic	Yes	CDHR1	NP_149091.1	NM_033100.4	c.1463delG	p.(Gly488AlafsTer20)	Frameshift	Homozygous	5.966e-05	Pathogenic	Pathogenic	PMID: 28418496
	N.D	Yes	arSLSN	Syndromic	Yes	IQCB1	NP_001018864.2	NM_001023570.4	c.1465C>T	p.(Arg489Ter)	Nonsense	Homozygous	2.784e-05	Pathogenic	Pathogenic	PMID: 18076122
	N.D	Yes	arLCA	Non-syndromic	Yes	LCA5	NP_001116241.1	NM_001122769.3	c.1476dupA	p.(Pro493ThrfsTer2)	Frameshift	Homozygous	NA	Pathogenic	Pathogenic	PMID: 17546029
	N.D	N.D	arLCA	Non-syndromic	Yes	CEP290	NP_079390.3	NM_025114.4	c.148C>T	p.(His50Tyr)	Missense	Homozygous	NA	Uncertain significance	NA	PMID: 28418496
	N.D	Yes	arMKS	Syndromic	Yes	TMEM67	NP_714915.3	NM_153704.6	c.1575+1G>A	p.?	Splicing	Homozygous	NA	Pathogenic	NA	PMID: 11462243
	N.D	Yes	arBBS	Syndromic	Yes	BBS12	NP_689831.2	NM_152618.3	c.1589T>C	p.(Leu530Pro)	Missense	Homozygous	NA	Uncertain significance	NA	PMID: 19797195
	N.D	N.D	arBBS	Syndromic	Yes	BBS12	NP_689831.2	NM_152618.3	c.1616G>T	p.(Gly539Val)	Missense	N.D	7.954e-06	Likely Pathogenic	NA	PMID: 28418496
	N.D	Yes	arCRD	Non-syndromic	Yes	RPGRIP1	NP_065099.3	NM_020366.4	c.1639G>T	p.(Ala547Ser)	Missense	Homozygous	0.2038	Benign	NA	PMID: 12920076
	N.D	yes	arRP	Non-syndromic	Yes	IMPG2	NP_057331.2	NM_016247.4	c.1680T>A	p.(Tyr560Ter)	Nonsense	Homozygous	NA	Pathogenic	Pathogenic	PMID: 20451172
	N.D	Yes	arUSH1	Syndromic	Yes	CDH23	NP_071407.4	NM_022124.6	c.1701_1702del	p.(Gly568CysfsTer20)	Frameshift	N.D	NA	Likely Pathogenic	NA	PMID: 28944237
	N.D	Yes	arBBS	Syndromic	Yes	BBS9	NP_940820.1	NM_198428.3	c.1789C>T	p.(Gln597Ter)	Nonsense	Homozygous	NA	Pathogenic	Pathogenic	PMID: 27708425
	N.D	Yes	arSLSN	Syndromic	Yes	IQCB1	NP_001018864.2	NM_001023570.4	c.1796T>G	p.Ter599SerextTer2	Nonsense	Homozygous	NA	Likely Pathogenic	NA	PMID: 18076122
	N.D	Yes	arJBTS	Syndromic	Yes	TCTN2	NP_079085.2	NM_024809.5	c.1873C>T	p.(Gln625Ter)	Nonsense	Homozygous	NA	Pathogenic	Pathogenic	PMID: 21565611
	N.D	Yes	arRP	Non-syndromic	Yes	RP1	NP_006260.1	NM_006269.2	c.2005G>A	p.(Ala669Thr)	Missense	Heterozygous	0.0001351	Uncertain significance	NA	PMID: 15863674
	N.D	N.D	arSTGD	Non-syndromic	Yes	ABCA4	NP_000341.2	NM_000350.3	c.2023G>A	p.(Val675Ile)	Missense	N.D	7.567e-05	Uncertain significance	NA	PMID: 28327576
	N.D	N.D	arRP	Non-syndromic	Yes	PDE6A	NP_000431.2	NM_000440.3	c.2098dupT	p.(Tyr700LeufsTer21)	Frameshift	N.D	NA	Likely Pathogenic	NA	PMID: 28418496
	N.D	Yes	arBBS	Syndromic	Yes	BBS12	NP_689831.2	NM_152618.3	c.2102C>A	p.(Ser701Ter)	Nonsense	Homozygous	NA	Uncertain significance	NA	PMID: 20648243
	N.D	N.D	arBBS	Syndromic	Yes	BBS10	NP_078961.3	NM_024685.4	c.2121dup	p.(Lys708Ter)	Frameshift	Homozygous	NA	Likely Pathogenic	NA	PMID: 17106446
	N.D	No	adRP	Non-syndromic	Yes	SEMA4A	NP_071762.2	NM_022367.4	c.2138G>A	p.(Arg713Gln)	Missense	Heterozygous	0.03651	Benign	NA	PMID: 16199541
	N.D	Yes	arRP	Non-syndromic	Yes	CRB1	NP_957705.1	NM_201253.3	c.2234C>T	p.(Thr745Met)	Missense	Homozygous	6.376e-05	Pathogenic	NA	PMID: 25775262
	N.D	N.D	adRP/arRP	Non-syndromic	Yes	NR2E3	NP_055064.1	NM_014249.4	c.227G>A	p.(Arg76Gln)	Missense	Homozygous	0.000214	Likely Pathogenic	NA	PMID: 28418496
	N.D	Yes	arLCA	Non-syndromic	Yes	GUCY2D	NP_000171.1	NM_000180.4	c.2283del	p.(Ser762AlafsTer22)	Frameshift	Homozygous	NA	Likely Pathogenic	NA	PMID: 25775262
	N.D	Yes	arLCA	Non-syndromic	Yes	GUCY2D	NP_000171.1	NM_000180.4	c.2302C>T	p.(Arg768Trp)	Missense	N.D	0.0001415	Pathogenic	NA	PMID: 25775262
	N.D	Yes	arJBTS	Syndromic	ND	AHI1	NP_001128303.1	NM_001134831.2	c.2369insT	p.?	Frameshift	Homozygous	NA	NA	NA	PMID: 16240161
	N.D	Yes	arJBTS	Syndromic	Yes	ARL13B	NP_001167621.1	NM_001174150.2	c.236G>A	p.(Arg79Gln)	Missense	Homozygous	3.981e-06	Likely Pathogenic	NA	PMID: 18674751
	N.D	Yes	arJBTS	Syndromic	Yes	AHI1	NP_001128303.1	NM_001134831.2	c.2370dup	p.(Lys791Ter)	Frameshift	Homozygous	NA	Likely Pathogenic	NA	PMID: 16240161
	N.D	N.D	arLCA	Non-syndromic	Yes	GUCY2D	NP_000171.1	NM_000180.4	c.2384G>A	p.(Arg795Gln)	Missense	Homozygous	0	Likely Pathogenic	NA	PMID: 28418496
	N.D	Yes	XLRP	Non-syndromic	Yes	RPGR	NP_001030025.1	NM_001034853.2	c.2426_2427del	p.(Glu809GlyfsTer25)	Frameshift	Hemizygous	NA	Pathogenic	Pathogenic/Likely Pathogenic	PMID: 25775262
	N.D	Yes	arRP	Non-syndromic	Yes	CNGB1	NP_001288.3	NM_001297.5	c.2493–2A>G	p.?	Splicing	Homozygous	2.005e-05	Likely Pathogenic	NA	PMID: 25775262
	N.D	Yes	arLCA	Non-syndromic	Yes	SPATA7	NP_060888.2	NM_018418.5	c.253C>T	p.(Arg85Ter)	Nonsense	Homozygous	6.744e-05	Pathogenic	Pathogenic/Likely Pathogenic	PMID: 21310915
	N.D	N.D	arBBS	Syndromic	Yes	BBS10	NP_078961.3	NM_024685.4	c.271dup	p.(Cys91LeufsTer5)	Frameshift	Homozygous	0.0005642	Pathogenic	Pathogenic	PMID: 17106446
	N.D	Yes	arBBS	Syndromic	Yes	ARL6/BBS3	NP_001265222.1	NM_001278293.3	c.281T>C	p.(Ile94Thr)	Missense	Homozygous	3.186e-05	Likely Pathogenic	NA	PMID: 23219996
	N.D	Yes	arLCA	Non-syndromic	Yes	CRB1	NP_957705.1	NM_201253.3	c.2966T>C	p.(Ile989Thr)	Missense	N.D	NA	Uncertain significance	NA	PMID: 25775262
	N.D	yes	arCRD	Non-syndromic	Yes	ARL3	NP_004302.1	NM_004311.4	c.296G>T	p.(Arg99Ile)	Missense	Homozygous	NA	Likely Pathogenic	NA	PMID: 31743939
	N.D	Yes	arLCA	Non-syndromic	Yes	CEP290	NP_079390.3	NM_025114.4	c.2991+1655A>G	p.(Cys998Ter)	Nonsense	N.D	0.0001278	Likely Pathogenic	Pathogenic/Likely Pathogenic	PMID: 25775262
	N.D	Yes	arBBS	Syndromic	Yes	BBS5	NP_689597.1	NM_152384.3	c.2T>A	p.(Met1?)	Missense	Homozygous	1.201e-05	Pathogenic	NA	PMID: 19797195
	N.D	N.D	arRP	Non-syndromic	Yes	PRCD	NP_001071088.1	NM_001077620.3	c.2T>C	p.(Met1?)	Missense	Homozygous	4.354e-06	Pathogenic	NA	PMID: 28418496
	N.D	Yes	arLCA	Non-syndromic	ND	CRB1	NP_957705.1	NM_201253.3	c.3101G>C	p.(Trp1034Ser)	Missense	Homozygous	NA	Likely Pathogenic	NA	PMID: 12573663
	N.D	N.D	arUSH1	Syndromic	Yes	CDH23	NP_071407.4	NM_022124.6	c.3106_3106+11delinsTGGT	p.(Gly1036fs)	Indel	Homozygous	NA	Likely Pathogenic	NA	PMID: 21940737
	N.D	Yes	arRP	Non-syndromic	Yes	SNRNP200	NP_054733.2	NM_014014.5	c.3269G>A	p.(Arg1090Gln)	Missense	Homozygous	1.193e-05	Likely Pathogenic	NA	PMID: 29320387
	N.D	Yes	arSLSN	Syndromic	Yes	NPHP4	NP_055917.1	NM_015102.5	c.3272dup	p.(Ser1092ValfsTer11)	Frameshift	Homozygous	2.809e-05	Likely Pathogenic	Pathogenic	PMID: 18076122
	N.D	Yes	arRP	Non-syndromic	Yes	CRB1	NP_957705.1	NM_201253.3	c.3343_3352del	p.(Gly1115IlefsTer23)	Frameshift	Homozygous	NA	Pathogenic	NA	PMID: 11559858
	N.D	Yes	arRP	Non-syndromic	Yes	CRB1	NP_957705.1	NM_201253.3	c.3347T>C	p.(Phe1116Ser)	Missense	Homozygous	NA	Uncertain significance	NA	PMID: 12573663
	N.D	N.D	arRP	Non-syndromic	Yes	RBP3	NP_002891.1	NM_002900.3	c.3353_3354delCT	p.(Ser1118CysfsTer3)	Frameshift	Homozygous	3.976e-06	Likely Pathogenic	NA	PMID: 28418496
	N.D	N.D	arRP	Non-syndromic	Yes	RPE65	NP_000320.1	NM_000329.3	c.351delC	p.(Arg118GlyfsTer9)	Frameshift	Homozygous	NA	Likely Pathogenic	NA	Khan et al. 2020
	N.D	Yes	arLCA	Non-syndromic	Yes	RPGRIP1	NP_065099.3	NM_020366.4	c.3565C>T	p.(Arg1189Ter)	Nonsense	Homozygous	2.007e-05	Pathogenic	Pathogenic	PMID: 25775262
	N.D	Yes	arAchromatopsia	Non-syndromic	Yes	PDE6H	NP_006196.1	NM_006205.3	c.35C>G	p.(Ser12Ter)	Nonsense	Homozygous	9.2e-05	Pathogenic	Conflicting	PMID: 27472364
	N.D	Yes	arRDMVID	Syndromic	Yes	STX3	NP_004168.1	NM_004177.5	c.372_373dup	p.(Arg125LeufsTer7)	Frameshift	Homozygous	NA	Likely Pathogenic	Pathogenic	PMID: 33974130
	N.D	Yes	arRP	Non-syndromic	Yes	CRB1	NP_957705.1	NM_201253.3	c.3962G>C	p.(Cys1321Ser)	Missense	Homozygous	3.977e-06	Pathogenic	NA	PMID: 11559858
	N.D	Yes	arUSH1	Syndromic	Yes	MYO7A	NP_000251.3	NM_000260.4	c.397dupC	p.(His133ProfsTer7)	Frameshift	N.D	6.457e-05	Pathogenic	Pathogenic/Likely Pathogenic	PMID: 28944237
	N.D	Yes	adRP	Non-syndromic	Yes	BEST1	NP_004174.1	NM_004183.4	c.418C>G	p.(Leu140Val)	Missense	Homozygous	3.33e-05	Likely Pathogenic	NA	PMID: 19853238
	N.D	N.D	arRP	Non-syndromic	Yes	LRAT	NP_004735.2	NM_004744.5	c.418G>T	p.(Glu140Ter)	Nonsense	Homozygous	NA	Likely Pathogenic	NA	PMID: 28418496
	N.D	N.D	arRD	Non-syndromic	Yes	CRB1	NP_957705.1	NM_201253.3	c.433T>C	p.(Cys145Arg)	Missense	N.D	NA	Likely Pathogenic	NA	PMID: 28418496
	N.D	N.D	arRP	Non-syndromic	Yes	RP1	NP_006260.1	NM_006269.2	c.4555delA	p.(Arg1519GlufsTer2)	Frameshift	Homozygous	4.008e-06	Pathogenic	Pathogenic	PMID: 28418496
	N.D	Yes	arSLSN	Syndromic	Yes	IQCB1	NP_001018864.2	NM_001023570.4	c.488-1G>A	p.?	Splicing	Homozygous	8.122e-06	Pathogenic	NA	PMID: 18076122
	N.D	Yes	arLCA/EORD	Non-syndromic	Yes	RDH12	NP_689656.2	NM_152443.3	c.506G>A	p.(Arg169Gln)	Missense	Homozygous	1.193e-05	Pathogenic	NA	PMID: 22065924
	N.D	N.D	arRD	Non-syndromic	Yes	ABCA4	NP_000341.2	NM_000350.3	c.5243G>A	p.(Gly1748Glu)	Missense	N.D	NA	Uncertain significance	NA	PMID: 28327576
	N.D	N.D	arRP	Non-syndromic	Yes	RP1	NP_006260.1	NM_006269.2	c.5252delA	p.(Asn1751IlefsTer4)	Frameshift	Homozygous	3.979e-06	Likely Pathogenic	NA	PMID: 28418496
	N.D	Yes	arBBS	Syndromic	Yes	ARL6/BBS3	NP_001265222.1	NM_001278293.3	c.534A>G	p.(Gln178=)	Synonymous	Homozygous	7.96e-06	Likely Pathogenic	NA	PMID: 27708425
	N.D	N.D	arRP	Non-syndromic	Yes	LRAT	NP_004735.2	NM_004744.5	c.538A>T	p.(Lys180Ter)	Nonsense	N.D	NA	Likely Pathogenic	NA	PMID: 28418496
	N.D	N.D	arCSNB	Non-syndromic	Yes	GRK1	NP_002920.1	NM_002929.3	c.55C>T	p.(Arg19Ter)	Nonsense	Homozygous	1.972e-05	Pathogenic	Likely Pathogenic	PMID: 28418496
	N.D	Yes	arJBTS	Syndromic	Yes	CEP290	NP_079390.3	NM_025114.4	c.5668G>T	p.(Gly1890Ter)	Nonsense	Homozygous	6.58e-05	Pathogenic	Pathogenic/Likely Pathogenic	PMID: 21068128
	N.D	N.D	arUSH2	Syndromic	Yes	USH2A	NP_996816.3	NM_206933.4	c.5740C>T	p.(Gln1914Ter)	Nonsense	Homozygous	NA	Likely Pathogenic	NA	PMID: 28418496
	N.D	N.D	arMD	Non-syndromic	Yes	ABCA4	NP_000341.2	NM_000350.3	c.5882G>A	p.(Gly1961Glu)	Missense	Homozygous	0.00311	Pathogenic	NA	PMID: 28327576
	N.D	Yes	arUSH1	Syndromic	ND	CDH23	NP_071407.4	NM_022124.6	c.6047-9G>A	p.(Leu728SerfsTer6)	Splicing	Homozygous	NA	NA	NA	PMID: 28944237
	N.D	N.D	arUSH1	Syndromic	Yes	CDH23	NP_071407.4	NM_022124.6	c.6050-1G>C	p.?	Splicing	Homozygous	6.568e-06	Pathogenic	NA	PMID: 21940737
	N.D	N.D	arUSH1	Syndromic	Yes	CDH23	NP_071407.4	NM_022124.6	c.6050-9G>A	p.?	Splicing	Homozygous	5.914e-05	Pathogenic	NA	PMID: 21940737
	N.D	N.D	arUSH1	Syndromic	Yes	CDH23	NP_071407.4	NM_022124.6	c.6054_6074del	p.(Val2019_Val2025del)	Frameshift	Homozygous	4.35e-06	Uncertain significance	NA	PMID: 21940737
	N.D	N.D	adLCA/arLCA	Non-syndromic	Yes	RDH12	NP_689656.2	NM_152443.3	c.609C>A	p.(Ser203Arg)	Missense	Homozygous	2.786e-05	Pathogenic	NA	PMID: 28418496
	N.D	N.D	arRP	Non-syndromic	Yes	EYS	NP_001136272.1	NM_001142800.2	c.6137G>A	p.(Trp2046Ter)	Nonsense	Homozygous	6.585e-06	Pathogenic	Pathogenic	PMID: 28418496
	N.D	Yes	arLCA/EORD	Non-syndromic	Yes	RDH12	NP_689656.2	NM_152443.3	c.619A>G	p.(Asn207Asp)	Missense	Homozygous	7.964e-06	Likely Pathogenic	NA	PMID: 22065924
	N.D	Yes	arMKS	Syndromic	Yes	TMEM67	NP_714915.3	NM_153704.6	c.647del	p.(Val217LeufsTer5)	Frameshift	Homozygous	NA	Pathogenic	Pathogenic/Likely Pathogenic	PMID: 11462243
	N.D	N.D	arLCA	Non-syndromic	Yes	LCA5	NP_001116241.1	NM_001122769.3	c.652C>G	p.(Arg218Gly)	Missense	Homozygous	NA	Uncertain significance	NA	PMID: 28418496
	N.D	N.D	arSTGD	Non-syndromic	Yes	ABCA4	NP_000341.2	NM_000350.3	c.6729+5_6729+19del	p.?	Frameshift	Homozygous	1.315e-05	Likely Pathogenic	Pathogenic/Likely Pathogenic	PMID: 32933935
	N.D	N.D	arUSH1	Syndromic	Yes	CDH23	NP_071407.4	NM_022124.6	c.6845del	p.(Asn2282ThrfsTer91)	Frameshift	Homozygous	NA	Likely Pathogenic	NA	PMID: 21940737
	N.D	Yes	arMKS	Syndromic	Yes	TMEM67	NP_714915.3	NM_153704.6	c.715-2A>G	p.?	Splicing	Homozygous	NA	Likely Pathogenic	NA	PMID: 11462243
	N.D	N.D	arRP	Non-syndromic	Yes	EYS	NP_001136272.1	NM_001142800.2	c.7187G>C	p.(Cys2396Ser)	Missense	Homozygous	1.314e-05	Uncertain significance	NA	PMID: 28418496
	N.D	N.D	arUSH1	Syndromic	Yes	CDH23	NP_071407.4	NM_022124.6	c.7198C>T	p.(Pro2400Ser)	Missense	Homozygous	NA	Uncertain significance	NA	PMID: 21940737
	N.D	Yes	arBBS	Syndromic	Yes	BBS5	NP_689597.1	NM_152384.3	c.734_744del	p.(Glu245GlyfsTer18)	Frameshift	Homozygous	NA	Likely Pathogenic	NA	PMID: 27708425
	N.D	Yes	arUSH1	Syndromic	Yes	MYO7A	NP_000251.3	NM_000260.4	c.745G>T	p.(Glu249Ter)	Nonsense	N.D	NA	Likely Pathogenic	NA	PMID: 28944237
	N.D	Yes	arCRD	Non-syndromic	Yes	ADAM9	NP_003807.1	NM_003816.3	c.766C>T	p.(Arg256Ter)	Nonsense	Homozygous	1.193e-05	Pathogenic	Pathogenic	PMID: 19409519
	N.D	N.D	arRD	Non-syndromic	Yes	RPE65	NP_000320.1	NM_000329.3	c.782T>C	p.(Leu261Pro)	Missense	N.D	3.981e-06	Likely Pathogenic	NA	PMID: 28418496
	N.D	N.D	arUSH1	Syndromic	Yes	CDH23	NP_071407.4	NM_022124.6	c.8150A>G	p.(Asp2717Gly)	Missense	Homozygous	NA	Uncertain significance	NA	PMID: 21940737
	N.D	N.D	arUSH1	Syndromic	Yes	CDH23	NP_071407.4	NM_022124.6	c.8208_8209del	p.(Val2737AlafsTer2)	Frameshift	Homozygous	NA	Pathogenic	Likely Pathogenic	PMID: 21940737
	N.D	N.D	arCSNB	Non-syndromic	Yes	GRM6	NP_000834.2	NM_000843.4	c.824G>A	p.(Gly275Asp)	Missense	Homozygous	1.988e-05	Uncertain significance	NA	PMID: 28418496
	N.D	Yes	arLCA	Non-syndromic	Yes	LCA5	NP_001116241.1	NM_001122769.3	c.835C>T	p.(Gln279Ter)	Nonsense	Homozygous	0.0001195	Pathogenic	Pathogenic	PMID: 17546029
	N.D	Yes	arLCA	Non-syndromic	Yes	NMNAT1	NP_073624.2	NM_022787.4	c.838T>C	p.(Ter280GlnextTer15)	Nonsense	Homozygous	NA	Pathogenic	Pathogenic	PMID: 22842230
	N.D	Yes	arCSNB	Non-syndromic	Yes	SAG	NP_000532.2	NM_000541.5	c.916G>T	p.(Glu306Ter)	Nonsense	Homozygous	4.016e-06	Pathogenic	Pathogenic	PMID: 22665972
	N.D	N.D	arSTGD	Non-syndromic	Yes	ABCA4	NP_000341.2	NM_000350.3	c.91T>C	p.(Trp31Arg)	Missense	N.D	NA	Likely Pathogenic	NA	PMID: 28327576
	N.D	Yes	arLCA	Non-syndromic	Yes	RPGRIP1	NP_065099.3	NM_020366.4	c.930+1G>A	p.?	Splicing	Homozygous	NA	Likely Pathogenic	NA	PMID: 25775262
	N.D	N.D	arLCA	Non-syndromic	Yes	RPGRIP1	NP_065099.3	NM_020366.4	c.931delA	p.(Asn311IlefsTer5)	Frameshift	Homozygous	NA	Pathogenic	NA	PMID: 28418496
	N.D	N.D	adRP	Non-syndromic	Yes	IMPDH1	NP_000874.2	NM_000883.4	c.931G>A	p.(Asp311Asn)	Missense	N.D	3.981e-06	Pathogenic	NA	PMID: 28418496
	N.D	N.D	arAchromatopsia	Non-syndromic	Yes	CNGA3	NP_001289.1	NM_001298.3	c.952G>A	p.(Ala318Thr)	Missense	Homozygous	1.193e-05	Uncertain significance	NA	PMID: 28418496
	N.D	N.D	arLCA	Non-syndromic	Yes	SPATA7	NP_060888.2	NM_018418.5	c.961Adup	p.(Pro321ThrfsTer6)	Frameshift	Homozygous	7.081e-06	Pathogenic	NA	PMID: 21310915
	N.D	N.D	arRP	Non-syndromic	ND	CNGB1	NP_001288.3	NM_001297.5	IVS-1G>A	p.?	Splicing	Homozygous	NA	NA	NA	Saqib et al. 2014
	N.D	N.D	arRP	Non-syndromic	ND	PDE6A	NP_000431.2	NM_000440.3	IVS10-2A>G	p.?	Splicing	Homozygous	NA	NA	NA	Saqib et al. 2014
	N.D	Yes	arBBS	Syndromic	ND	BBS8/TTC8	NP_653197.2	NM_144596.4	IVS10+2_4delTGC	p.?	Splicing	Homozygous	NA	NA	NA	PMID: 19797195
	N.D	Yes	arBBS	Syndromic	ND	BBS12	NP_689831.2	NM_152618.3	IVS10+2–4delTGC	p.?	Frameshift	Homozygous	NA	NA	NA	PMID: 14520415
	N.D	Yes	arHJMD	Non-syndromic	ND	CDH3	NP_001784.2	NM_001793.6	IVS12-2A>G	p.?	Splicing	Homozygous	NA	NA	NA	PMID: 20203473
	N.D	Yes	arBBS	Syndromic	Yes	BBS2	NP_114091.4	NM_031885.5	c.1237C>T	p.(Arg413Ter)	Nonsense	Homozygous	2.121e-05	Pathogenic	Pathogenic/Likely Pathogenic	PMID: 19797195
	N.D	Yes	arRP	Non-syndromic	Yes	CRB1	NP_957705.1	NM_201253.3	c.2536G>A	p.(Gly846Arg)	Missense	Homozygous	1.195e-05	Pathogenic	NA	PMID: 25775262
	Punjab	Yes	arRPA	Non-syndromic	Yes	RDH5	NP_002896.2	NM_002905.5	c.-33+2dup	p.?	Splicing	Homozygous	NA	Uncertain significance	NA	PMID: 31933420
	Punjab	Yes	arRP	Non-syndromic	Yes	IFT43	NP_001096034.1	NM_001102564.3	c.100G>A	p.(Glu34Lys)	Missense	Homozygous	0.0001061	Uncertain significance	NA	PMID: 28973684
	Punjab	N.D	adRP	Non-syndromic	Yes	RHO	NP_000530.1	NM_000539.3	c.1045T>G	p.(Ter349GluextTer51)	Nonsense	Homozygous	NA	Pathogenic	Pathogenic	PMID: 10189219
	Punjab	yes	arCRD	Non-syndromic	Yes	ADAM9	NP_003807.1	NM_003816.3	c.1144T>G	p.(Phe382Val)	Missense	Homozygous	NA	Uncertain significance	NA	PMID: 34662339
	Punjab	Yes	arRP	Non-syndromic	Yes	PDE6B	NP_000274.3	NM_000283.4	c.12_15delTGAG	p.(Ser4ArgfsTer23)	Frameshift	N.D	NA	Likely Pathogenic	NA	PMID: 27917291
	Punjab	Yes	arRP	Non-syndromic	Yes	PDE6A	NP_000431.2	NM_000440.3	c.1264-2A>G	p.?	Splicing	Homozygous	NA	Likely Pathogenic	NA	PMID: 17110911
	Punjab	N.D	arAchromatopsia	Non-syndromic	Yes	CNGA3	NP_001289.1	NM_001298.3	c.1306C>T	p.(Arg436Trp)	Missense	Homozygous	9.574e-05	Pathogenic	NA	PMID: 25943428
	Punjab	yes	XLCHM	Non-syndromic	Yes	CHM	NP_000381.1	NM_000390.4	c.1349+1G>A	p.?	Splicing	Hemizygous	NA	Likely Pathogenic	NA	PMID: 34662339
	Punjab	yes	arLCA	Non-syndromic	Yes	GUCY2D	NP_000171.1	NM_000180.4	c.139_140delinsA	p.(Pro47ThrfsTer38)	Indel	N.D	NA	Pathogenic	NA	PMID: 32976546
	Punjab	yes	arRP	Non-syndromic	Yes	TULP1	NP_003313.3	NM_003322.6	c.1445G>A	p.(Arg482Gln)	Missense	Homozygous	3.977e-06	Pathogenic	NA	PMID: 22665969
	Punjab	Yes	adRP	Non-syndromic	Yes	PRPF3	NP_004689.1	NM_004698.4	c.1481C>T	p.(Thr494Met)	Missense	Heterozygous	NA	Pathogenic	NA	PMID: 34662339
	Punjab	Yes	arUSH1	Syndromic	Yes	USH1G/SANS	NP_775748.2	NM_173477.5	c.163_164+13del	p.(Gly56Ter)	Frameshift	Homozygous	NA	Pathogenic	Pathogenic	PMID: 21044053
	Punjab	Yes	arRP	Non-syndromic	Yes	PDE6A	NP_000431.2	NM_000440.3	c.1630C>T	p.(Arg544Trp)	Missense	Homozygous	1.193e-05	Pathogenic	NA	PMID: 23134348
	Punjab	yes	arBBS	Syndromic	ND	BBS2	NP_114091.4	NM_031885.5	c.1658C>T	p.(Arg413Ter)	Nonsense	Homozygous	NA	NA	NA	PMID: 21642631
	Punjab	Yes	arRP	Non-syndromic	Yes	PDE6B	NP_000274.3	NM_000283.4	c.1722+1G>A	p.?	Splicing	Homozygous	NA	Likely Pathogenic	NA	PMID: 22665969
	Punjab	yes	arRP	Non-syndromic	Yes	MERTK	NP_006334.2	NM_006343.3	c.1843A>T	p.(Lys615Ter)	Nonsense	Homozygous	NA	Pathogenic	Pathogenic	PMID: 32976546
	Punjab	Yes	arUSH1	Syndromic	Yes	PCDH15	NP_001371069.1	NM_001384140.1	c.1927C>T	p.(Arg643Ter)	Nonsense	Homozygous	NA	Pathogenic	Pathogenic	PMID: 14570705
	Punjab	Yes	arBBS	Syndromic	yes	BBS10	NP_078961.3	NM_024685.4	c.1958_1967del	p.(Ser653IlefsTer4)	Frameshift	Homozygous	NA	Likely Pathogenic	NA	PMID: 23403234
	Punjab	N.D	arJBTS	Syndromic	Yes	CC2D2A	NP_001365544.1	NM_001378615.1	c.2003+1G>C	p.?	Splicing	Homozygous	NA	Likely Pathogenic	NA	PMID: 18387594
	Punjab	Yes	arRP	Non-syndromic	Yes	PDE6A	NP_000431.2	NM_000440.3	c.2218_2219insT	p.(Ala740ValfsTer2)	Frameshift	Homozygous	NA	Likely Pathogenic	NA	PMID: 17110911
	Punjab	Yes	arRP	Non-syndromic	Yes	CNGB1	NP_001288.3	NM_001297.5	c.2284C>T	p.(Arg762Cys)	Missense	Homozygous	7.127e-06	Pathogenic	NA	PMID: 22665969
	Punjab	Yes	arRP	Non-syndromic	Yes	RAX2	NP_001306003.2	NM_001319074.4	c.236G>A	p.(Arg79Gln)	Missense	Homozygous	2.017e-05	Uncertain significance	NA	PMID: 26352687
	Punjab	Yes	arLCA	Non-syndromic	Yes	GUCY2D	NP_000171.1	NM_000180.4	c.2384G>T	p.(Arg795Leu)	Missense	Homozygous	NA	Pathogenic	NA	PMID: 26352687
	Punjab	Yes	arRP	Non-syndromic	Yes	PDE6B	NP_000274.3	NM_000283.4	c.243delG	p.(Arg82AlafsTer68)	Frameshift	N.D	NA	Likely Pathogenic	NA	PMID: 27917291
	Punjab	yes	arRP	Non-syndromic	Yes	C8orf37	NP_808880.1	NM_177965.4	c.244–2A>C	p.?	Splicing	Homozygous	NA	Pathogenic	NA	PMID: 25802487
	Punjab	yes	arRP	Non-syndromic	Yes	CNGB1	NP_001288.3	NM_001297.5	c.2497_2498delAT	p.(Ile833SerfsTer18)	Frameshift	Homozygous	2.004e-05	Pathogenic	NA	PMID: 34662339
	Punjab	yes	arZS	Syndromic	Yes	PEX6	NP_000278.3	NM_000287.4	c.2626C>T	p.(Arg876Trp)	Missense	Homozygous	3.977e-06	Likely Pathogenic	NA	PMID: 34662339
	Punjab	Yes	arRP	Non-syndromic	Yes	TULP1	NP_003313.3	NM_003322.6	c.286_287delGA	p.(Glu96GlyfsTer77)	Frameshift	Homozygous	NA	Likely Pathogenic	NA	PMID: 27440997
	Punjab	Yes	arRP	Non-syndromic	Yes	CERKL	NP_963842.1	NM_201548.5	c.316C>A	p.(Arg106Ser)	Missense	Homozygous	5.204e-05	Uncertain significance	NA	PMID: 18978954
	Punjab	Yes	arCSNB	Non-syndromic	Yes	RDH5	NP_002896.2	NM_002905.5	c.319G>C	p.(Gly107Arg)	Missense	Homozygous	NA	Likely Pathogenic	NA	PMID: 34781300
	Punjab	Yes	arRP	Non-syndromic	Yes	CRB1	NP_957705.1	NM_201253.3	c.3296C>A	p.(Thr1099Lys)	Missense	Homozygous	NA	Uncertain significance	NA	PMID: 22665969
	Punjab	Yes	arUSH1	Syndromic	ND	PCDH15	NP_001371069.1	NM_001384140.1	c.3389-2A>G	p.?	Splicing	Homozygous	NA	Pathogenic	NA	PMID: 11398101
	Punjab	yes	arRD	Non-syndromic	Yes	RAX2	NP_001306003.2	NM_001319074.4	c.374G>A	p.(Gly125Glu)	Missense	Homozygous	NA	Likely Benign	NA	PMID: 34662339
	Punjab	Yes	arRP	Non-syndromic	ND	CNGB1	NP_001288.3	NM_001297.5	c.412-1G>A	p.?	Splicing	Homozygous	NA	NA	NA	PMID: 22665969
	Punjab	Yes	arBBS	Syndromic	Yes	BBS1	NP_078925.3	NM_024649.5	c.442G>A	p.(Asp148Asn)	Missense	Homozygous	0.0002903	Uncertain significance	NA	PMID: 23559858
	Punjab	Yes	arRP	Non-syndromic	Yes	CLRN1	NP_777367.1	NM_174878.3	c.461T>G	p.(Leu154Trp)	Missense	Homozygous	4e-06	Uncertain significance	NA	PMID: 21310491
	Punjab	Yes	arBBS	Syndromic	Yes	BBS1	NP_078925.3	NM_024649.5	c.47+1G>T	p.?	Splicing	Homozygous	3.989e-06	Pathogenic	NA	PMID: 23559858
	Punjab	yes	arRP	Non-syndromic	Yes	RP1	NP_006260.1	NM_006269.2	c.4703delA	p.(Thr1569LeufsTer11)	Frameshift	Homozygous	NA	Likely Pathogenic	NA	PMID: 15980210
	Punjab	Yes	arAS	Syndromic	Yes	ALMS1	NP_001365383.1	NM_001378454.1	c.5242A>G	p.(Lys1748Glu)	Missense	Homozygous	NA	Benign	NA	PMID: 26352687
	Punjab	N.D	arLCA	Non-syndromic	Yes	GUCY2D	NP_000171.1	NM_000180.4	c.530G>C	p.(Arg177Pro)	Missense	Homozygous	NA	Uncertain significance	NA	PMCID: PMC4214570
	Punjab	Yes	arRP	Non-syndromic	Yes	ASRGL1	NP_001077395.1	NM_001083926.2	c.532G>A	p.(Gly178Arg)	Missense	Homozygous	NA	Likely Pathogenic	NA	PMID: 27106100
	Punjab	yes	arRP	Non-syndromic	Yes	RP1	NP_006260.1	NM_006269.2	c.5400delA	p.(Ser1801ProfsTer8)	Frameshift	Homozygous	NA	Likely Pathogenic	NA	PMID: 15980210
	Punjab	Yes	arRP	Non-syndromic	Yes	RP1	NP_006260.1	NM_006269.2	c.551_552dupTA	p.(Gln185TyrfsTer4)	Frameshift	Homozygous	NA	Likely Pathogenic	NA	PMID: 27307693
	Punjab	N.D	arLCA	Non-syndromic	Yes	GUCY2D	NP_000171.1	NM_000180.4	c.582G>C	p.(Trp194Cys)	Missense	Homozygous	NA	Uncertain significance	NA	PMCID: PMC4214570
	Punjab	yes	arCSNB	Non-syndromic	Yes	GRK1	NP_002920.1	NM_002929.3	c.614C>A	p.(Ser205Ter)	Nonsense	Homozygous	NA	Pathogenic	Likely Pathogenic	PMID: 19753316
	Punjab	N.D	arAchromatopsia	Non-syndromic	Yes	CNGB3	NP_061971.3	NM_019098.5	c.646C>T	p.(Arg216Ter)	Nonsense	Homozygous	1.971e-05	Pathogenic	Pathogenic/Likely Pathogenic	PMID: 25943428
	Punjab	Yes	arCRD	Non-syndromic	Yes	ABCA4	NP_000341.2	NM_000350.3	c.6658C>T	p.(Gln2220Ter)	Nonsense	Homozygous	1.315e-05	Pathogenic	Pathogenic/Likely Pathogenic	PMID: 23134348
	Punjab	Yes	arCSNB	Non-syndromic	Yes	RDH5	NP_002896.2	NM_002905.5	c.668A>C	p.(Gln223Pro)	Missense	Homozygous	NA	Uncertain significance	NA	PMID: 34781300
	Punjab	Yes	adRP	Non-syndromic	Yes	IMPDH1	NP_000874.2	NM_000883.4	c.676G>A	p.(Gly226Ser)	Missense	Homozygous	NA	Uncertain significance	NA	PMID: 25439607
	Punjab	Yes	arUSH1	Syndromic	Yes	PCDH15	NP_001371069.1	NM_001384140.1	c.7C>T	p.(Arg3Ter)	Nonsense	Homozygous	2.013e-05	Pathogenic	Pathogenic/Likely Pathogenic	PMID: 11398101
	Punjab	Yes	arCRD	Non-syndromic	Yes	CNGA3	NP_001289.1	NM_001298.3	c.827A>G	p.(Asn276Ser)	Missense	Homozygous	NA	Likely Pathogenic	NA	PMID: 21565611
	Punjab	Yes	arRP	Non-syndromic	Yes	EYS	NP_001136272.1	NM_001142800.2	c.8299G>T	p.(Thr2767Ser)	Missense	Homozygous	NA	Likely Benign	NA	PMID: 21179430
	Punjab	yes	arRP	Non-syndromic	ND	PDE6A	NP_000431.2	NM_000440.3	c.889C>T	p.(Arg256Ter)	Nonsense	Homozygous	NA	Uncertain significance	Pathogenic	PMID: 17110911
	Punjab	Yes	XLCSNB	Non-syndromic	Yes	NYX	NP_001365406.2	NM_001378477.3	c.908del	p.(His303ProfsTer40)	Frameshift	Hemizygous	NA	Likely Pathogenic	NA	PMID: 34781300
	Punjab	Yes	arFA/arCSNB	Non-syndromic	Yes	RDH5	NP_002896.2	NM_002905.5	c.913_917delGTGCT	p.(Val305HisfsTer29)	Frameshift	Homozygous	NA	Uncertain significance	NA	PMID: 22736946
	Punjab	Yes	arRP	Non-syndromic	Yes	CLRN1	NP_777367.1	NM_174878.3	c.92C>T	p.(Pro31Leu)	Missense	Homozygous	NA	Likely Pathogenic	NA	PMID: 21310491
	Punjab	yes	arCRD	Non-syndromic	Yes	CNGA3	NP_001289.1	NM_001298.3	c.955T>C	p.(Cys319Arg)	Missense	Homozygous	1.767e-05	Pathogenic	NA	PMID: 25052312
	Punjab	yes	arRP	Non-syndromic	Yes	DHX38	NP_054722.2	NM_014003.4	c.971G>A	p.(Arg324Gln)	Missense	Homozygous	3.981e-06	Uncertain significance	NA	PMID: 30208423
	Punjab	Yes	arAchromatopsia	Non-syndromic	Yes	CNGA3	NP_001289.1	NM_001298.3	c.991G>C	p.(Gly331Arg)	Missense	Homozygous	NA	Likely Pathogenic	NA	PMID: 25943428
	Punjab	Yes	arRP	Non-syndromic	ND	RP1	NP_006260.1	NM_006269.2	c.delAGAA4218_4221	p.Glu1407GlnfsTer10)	Frameshift	Homozygous	NA	NA	NA	PMID: 32411380
	Punjab	Yes	arRP	Non-syndromic	Yes	ZNF513	NP_653232.3	NM_144631.6	c.1015T>C	p.(Cys339Arg)	Missense	Homozygous	0.0001668	Benign	NA	PMID: 20797688
	Punjab	Yes	arRD	Non-syndromic	Yes	RPE65	NP_000320.1	NM_000329.3	c.1087C>A	p.(Pro363Thr)	Missense	Homozygous	1.592e-05	Pathogenic	NA	PMID: 26352687
	Punjab	yes	arUSH2	Syndromic	Yes	USH2A	NP_996816.3	NM_206933.4	c.11473delC	p.(His3825IlefsTer10)	Frameshift	Homozygous	7.955e-06	Pathogenic	Pathogenic/Likely Pathogenic	PMID: 34662339
	Punjab	Yes	arRP	Non-syndromic	Yes	BBS8/TTC8	NP_653197.2	NM_144596.4	c.115-2A>G	p.?	Splicing	Homozygous	NA	Pathogenic	NA	PMID: 17110911
	Punjab	Yes	arRP	Non-syndromic	Yes	PDE6B	NP_000274.3	NM_000283.4	c.1160C>T	p.(Pro387Leu)	Missense	Homozygous	NA	Likely Pathogenic	NA	PMID: 21655355
	Punjab	Yes	arBBS	Syndromic	ND	ARL6/BBS3	NP_001265222.1	NM_001278293.3	c.123+1118del53985	p.?	Frameshift	Homozygous	NA	NA	NA	PMID: 21642631
	Punjab	Yes	arUSH2	Syndromic	Yes	USH2A	NP_996816.3	NM_206933.4	c.12523T>G	p.(Trp4175Gly)	Missense	Homozygous	NA	Pathogenic	NA	PMID: 26352687
	Punjab	yes	arCSNB	Non-syndromic	Yes	GRM6	NP_000834.2	NM_000843.4	c.1336C>T	p.(Arg446Ter)	Nonsense	Homozygous	1.609e-05	Pathogenic	Pathogeinc	PMID: 34662339
	Punjab	Yes	arRP	Non-syndromic	Yes	PDE6A	NP_000431.2	NM_000440.3	c.1408-2A>G	p.(Lys470_Leu491del)	Splicing	Homozygous	3.977e-06	Pathogenic	NA	PMID: 25943428
	Punjab	yes	arRP	Non-syndromic	Yes	TULP1	NP_003313.3	NM_003322.6	c.1466A>G	p.(Lys489Arg)	Missense	Homozygous	1.989e-05	Pathogenic	NA	PMID: 27440997
	Punjab	Yes	arRP	Non-syndromic	Yes	TULP1	NP_003313.3	NM_003322.6	c.1495+4A>C	p.(Pro499Argfs104Ter)	Splicing	Homozygous	NA	Uncertain significance	NA	PMID: 27440997
	Punjab	Yes	arRP	Non-syndromic	Yes	TULP1	NP_003313.3	NM_003322.6	c.1561C>T	p.(Pro521Ser)	Missense	Homozygous	NA	Uncertain significance	NA	PMID: 27440997
	Punjab	Yes	arRP	Non-syndromic	Yes	FAM161A	NP_001188472.1	NM_001201543.2	c.1600A>T	p.(Lys534Ter)	Nonsense	Homozygous	4.194e-06	Likely Pathogenic	NA	PMID: 26352687
	Punjab	yes	arRP	Non-syndromic	ND	RP1	NP_006260.1	NM_006269.2	c.1606_1607insTGAA	p.(Glu536ValfsTer7)	Frameshift	Homozygous	NA	NA	NA	PMID: 15980210
	Punjab	Yes	arCSNB	Non-syndromic	Yes	SLC24A1	NP_004718.1	NM_004727.3	c.1613_1614delTT	p.(Phe538CysfsTer23)	Frameshift	Homozygous	8.019e-06	Pathogenic	Pathogenic	PMID: 20850105
	Punjab	Yes	arRP	Non-syndromic	Yes	PDE6B	NP_000274.3	NM_000283.4	c.1655G>A	p.(Arg552Gln)	Missense	Homozygous	2.001e-05	Pathogenic	NA	PMID: 21655355
	Punjab	Yes	arRP	Non-syndromic	Yes	PROM1	NP_006008.1	NM_006017.3	c.1726C>T	p.(Gln576Ter)	Nonsense	Homozygous	4.015e-06	Pathogenic	Pathogenic	PMID: 17605048
	Punjab	Yes	arRP	Non-syndromic	Yes	RPE65	NP_000320.1	NM_000329.3	c.179T>C	p.(Leu60Pro)	Missense	Homozygous	3.977e-06	Likely Pathogenic	NA	PMID: 23878505
	Punjab	Yes	arRP	Non-syndromic	Yes	PDE6A	NP_000431.2	NM_000440.3	c.2028-1G>A	p.(Lys677ArgfsTer24)	Splicing	Homozygous	NA	Likely Pathogenic	NA	PMID: 26321862
	Punjab	Yes	arRD	Non-syndromic	Yes	GUCY2D	NP_000171.1	NM_000180.4	c.2189T>C	p.(Phe730Ser)	Missense	Homozygous	NA	Likely Pathogenic	NA	PMID: 26352687
	Punjab	yes	arCSNB	Non-syndromic	Yes	GRM6	NP_000834.2	NM_000843.4	c.2267G>A	p.(Gly756Asp)	Missense	Homozygous	5.569e-05	Uncertain significance	NA	PMID: 26628857
	Punjab	Yes	arRP	Non-syndromic	Yes	CNGB1	NP_001288.3	NM_001297.5	c.2493-2_2495delinsGGC	p.(Ser831RfsTer2)	Indel	Homozygous	NA	Likely Pathogenic	NA	PMID: 26352687
	Punjab	Yes	arCRD	Non-syndromic	Yes	RPGRIP1	NP_065099.3	NM_020366.4	c.2656C>T	p.(Leu886Phe)	Missense	Homozygous	NA	Uncertain significance	NA	PMID: 25943428
	Punjab	Yes	arFA	Non-syndromic	Yes	RLBP1	NP_000317.1	NM_000326.5	c.346G>C	p.(Gly116Arg)	Missense	Homozygous	4.011e-06	Pathogenic	NA	PMID: 21447491
	Punjab	Yes	arRP	Non-syndromic	Yes	RPE65	NP_000320.1	NM_000329.3	c.361delT	p.(Ser121LeufsTer6)	Frameshift	Homozygous	3.99e-06	Pathogenic	Pathogenic	PMID: 23878505
	Punjab	Yes	arRP	Non-syndromic	Yes	RP1	NP_006260.1	NM_006269.2	c.3697delT	p.(Ser1233ProfsTer22)	Frameshift	Homozygous	NA	Likely Pathogenic	NA	PMID: 27307693
	Punjab	yes	arCSNB	Non-syndromic	Yes	GNAT1	NP_653082.1	NM_144499.3	c.386A>G	p.(Asp129Gly)	Missense	Homozygous	NA	Likely Pathogenic	NA	PMID: 22190596
	Punjab	Yes	arUSH2	Syndromic	Yes	USH2A	NP_996816.3	NM_206933.4	c.4645C>T	p.(Arg1549Ter)	Nonsense	Homozygous	1.592e-05	Pathogenic	Pathogenic	PMID: 26352687
	Punjab	yes	arRP	Non-syndromic	Yes	AIPL1	NP_055151.3	NM_014336.5	c.465G>T	p.(Gln155His)	Missense	Homozygous	1.627e-05	Uncertain significance	NA	PMID: 24426771
	Punjab	yes	arFA	Non-syndromic	Yes	RLBP1	NP_000317.1	NM_000326.5	c.466C>T	p.(Arg156Ter)	Nonsense	Homozygous	1.988e-05	Pathogenic	Pathogenic	PMID: 21447491
	Punjab	Yes	arRD	Non-syndromic	Yes	RDH5	NP_002896.2	NM_002905.5	c.536A>G	p.(Lys179Arg)	Missense	Homozygous	6.573e-06	Likely Pathogenic	NA	PMID: 24603341
	Punjab	yes	arRP	Non-syndromic	Yes	CNGA1	NP_001366199.1	NM_001379270.1	c.626_627delTA	p.(Ile209ArgfsTer22)	Frameshift	Homozygous	NA	Likely Pathogenic	NA	PMID: 15570217
	Punjab	yes	arRP	Non-syndromic	Yes	MERTK	NP_006334.2	NM_006343.3	c.718G>T	p.(Glu240Ter)	Nonsense	Homozygous	NA	Likely Pathogenic	NA	PMID: 20538656
	Punjab	Yes	arFA/arCSNB	Non-syndromic	Yes	RDH5	NP_002896.2	NM_002905.5	c.758T>G	p.(Met253Arg)	Missense	Homozygous	7.954e-05	Uncertain significance	NA	PMID: 22736946
	Punjab	Yes	arRP	Non-syndromic	Yes	CLCC1	NP_001364387.1	NM_001377458.1	c.75C>A	p.(Asp25Glu)	Missense	Homozygous	4.778e-05	Uncertain significance	NA	PMID: 35391798
	Punjab	Yes	arRP	Non-syndromic	Yes	PDE6A	NP_000431.2	NM_000440.3	c.769C>T	p.(Arg257Ter)	Nonsense	N.D	3.89e-05	Pathogenic	Pathogenic/Likely Pathogenic	PMID: 27917291
	Punjab	yes	arRP	Non-syndromic	Yes	AIPL1	NP_055151.3	NM_014336.5	c.773G>C	p.(Arg258Pro)	Missense	Homozygous	7.97e-06	Uncertain significance	NA	PMID: 24426771
	Punjab	Yes	arRP	Non-syndromic	Yes	RP1	NP_006260.1	NM_006269.2	c.787+1G>A	p.(Ile263AsnfsTer8)	Splicing	Homozygous	NA	Likely Pathogenic	NA	PMID: 27307693
	Punjab	Yes	arCSNB	Non-syndromic	Yes	GRK1	NP_002920.1	NM_002929.3	c.827+623_883del	p.(Tyr277GlnfsTer6)	Frameshift	Homozygous	NA	Pathogenic	Likely Pathogenic	PMID: 16319817
	Punjab	Yes	arRP	Non-syndromic	Yes	CERKL	NP_963842.1	NM_201548.5	c.847C>T	p.(Leu283Phe)	Missense	Homozygous	3.987e-06	Uncertain significance	NA	PMID: 23134348
	Punjab	Yes	arCSNB	Non-syndromic	Yes	SAG	NP_000532.2	NM_000541.5	c.874C>T	p.(Arg292Ter)	Nonsense	Homozygous	4.816e-05	Pathogenic	Pathogenic	PMID: 34781300
	Punjab	Yes	arRP	Non-syndromic	Yes	RPE65	NP_000320.1	NM_000329.3	c.95-1G>A	p.?	Splicing	Homozygous	NA	Likely Pathogenic	NA	PMID: 23878505
	Sindh	Yes	arRP	Non-syndromic	Yes	CNGB1	NP_001288.3	NM_001297.5	c.413-1G>A	p.?	Splicing	Homozygous	7.485e-05	Pathogenic	NA	PMID: 25943428
	Sindh	Yes	XLRS	Non-syndromic	ND	RS1	NP_000321.1	NM_000330.4	c.589dup	p.(Arg197ProfsTer67)	Frameshift	Homozygous	NA	Likely Pathgoenic	NA	PMID: 18982040
	Sindh	Yes	arHJMD	Non-syndromic	ND	CDH3	NP_001784.2	NM_001793.6	c.IVS10–1G>A	P.?	Splicing	Homozygous	NA	NA	NA	PMID: 20140736
	Sindh	Yes	arRP	Non-syndromic	Yes	RHO	NP_000530.1	NM_000539.3	c.448G>A	p.(Glu150Lys)	Missense	Homozygous	4.772e-05	Pathogenic	NA	PMID: 25943428
