# Supplementary material for: A systematic review of inherited retinal dystrophies in Pakistan: updates from 1999 to April 2023
Source: BMC Ophthalmol. 2024 Feb 5;24:55. doi: 10.1186/s12886-024-03319-7 (PMC10840256; doi:10.1186/s12886-024-03319-7)
Supplement: Supplementary file 3 — Additional file 3. [file 12886_2024_3319_MOESM3_ESM.xlsx]

## Sheet: Table S3
	Table S3. Supplementary data
	Abbreviations
	TSS; Targeted sanger sequencing, HM; Homozygosity mapping, WES; Whole exome sequencing, WGS; Whole genome sequencing, LA; Linkage analysis, ND; Not determined.
	Study Type	No. of families	No. of patients	Mthodology	Reference/PMID
	Case report	1	2	LA/HM, TSS	PMID:23403234
	Case report	1	2	LA/HM, TSS	PMID: 26846096
	Case report	1	3	LA/HM, TSS	PMID: 18978954
	Case report	1	3	LA/HM, TSS	PMID: 16319817
	Case report	1	3	LA/HM, TSS	PMID: 20648243
	Cohort	2	3	LA/HM, TSS	PMID: 18674751
	Case report	1	4	LA/HM, TSS	PMID: 21850168
	Case report	1	4	LA/HM, TSS	PMID: 22190596
	Case report	1	4	LA/HM, TSS	PMID: 21044053
	Case report	1	4	LA/HM, TSS	PMID: 20451172
	Case report	1	4	LA/HM, TSS	PMID: 20538656
	Case report	1	4	LA/HM, TSS	PMID: 20797688
	Case report	1	5	LA/HM, TSS	PMID: 20850105
	Cohort	2	5	LA/HM, TSS	PMID: 20454696
	Casee report	1	6	LA/HM, TSS	PMID: 17605048
	Cohort	2	6	LA/HM, TSS	PMID: 20673862
	Cohort	2	7	LA/HM, TSS	PMID: 19960070
	Cohort	2	7	LA/HM, TSS	PMID: 20203473
	Case report	1	8	LA/HM, TSS	PMID: 19753316
	Case report	1	9	LA/HM, TSS	PMID: 19076794
	Cohort	2	9	LA/HM, TSS	PMID: 21179430
	Cohort	2	10	LA/HM, TSS	PMID: 32411380
	Cohort	2	10	LA/HM, TSS	PMID: 21447491
	Case report	1	11	LA/HM, TSS	PMID: 15570217
	Cohort	2	11	LA/HM, TSS	PMID: 30208423
	Cohort	2	11	LA/HM, TSS	PMID: 21310491
	Cohort	3	11	LA/HM, TSS	PMID: 23878505
	Cohort	2	12	LA/HM, TSS	PMID: 23219996
	Cohort	2	13	LA/HM, TSS	PMID: 24426771
	Cohort	2	13	LA/HM, TSS	PMID: 26628857
	Cohort	2	16	LA/HM, TSS	PMID: 12920076
	Cohort	3	16	LA/HM, TSS	PMID: 15980210
	Cohort	4	18	LA/HM, TSS	PMID: 27917291
	Cohort	2	19	LA/HM, TSS	PMID: 19853238
	Cohort	4	19	LA/HM, TSS	PMID: 19409519
	Cohort	4	21	LA/HM, TSS	PMID: 23134348
	Cohort	9	21	LA/HM, TSS	PMID: 17546029
	Cohort	4	23	LA/HM, TSS	PMID: 27307693
	Cohort	6	24	LA/HM, TSS	PMID: 34057927
	Cohort	8	24	LA/HM, TSS	PMID: 25943428
	Cohort	7	29	LA/HM, TSS	PMID: 27440997
	Cohort	7	30	LA/HM, TSS	PMID: 27440997
	Cohort	13	47	LA/HM, TSS	PMID: 25775262
	Cohort	45	68	LA/HM, TSS	PMID: 19797195
	Cohort	120	120	LA/HM, TSS	PMID: 21068128
	Cohort	N.D	211	LA/HM, TSS	PMID: 23946133
	Cohort	470	470	LA/HM, TSS	PMID: 18076122
	Case report	1	N.D	LA/HM, TSS	PMID: 18387594
	Cohort	2	N.D	LA/HM, TSS	PMC4214570
	Cohort	2	N.D	LA/HM, TSS	PMID: 22736946
	Cohort	2	N.D	LA/HM, TSS	PMID: 16240161
	Cohort	5	N.D	LA/HM, TSS	PMID: 21310915
	Cohort	7	N.D	LA/HM, TSS	PMID: 11090341
	Cohort	9	N.D	LA/HM, TSS	PMID: 21987686
	Cohort	11	N.D	LA/HM, TSS	Saqib et al. 2014
	Cohort	12	N.D	LA/HM, TSS	PMID: 17106446
	Cohort	13	N.D	LA/HM, TSS	PMID: 21940737
	Cohort	14	N.D	LA/HM, TSS	PMID: 20065226
	Cohort	29	N.D	LA/HM, TSS	PMID: 22065924
	Cohort	144	N.D	LA/HM, TSS	PMID: 28418496
	Cohort	N.D	N.D	LA/HM, TSS	PMID: 20554613
	Cohort	N.D	N.D	LA/HM, TSS	PMID: 17110911
	Case report	1	4	NGS	PMID: 24737827
	Cohort	2	5	NGS	PMID: 25802487
	Case report	1	6	NGS	PMID: 25052312
	Case report	1	7	NGS	PMID: 34470921
	Case report	1	9	NGS	PMID: 28973684
	Cohort	8	10	NGS	PMID: 33974130
	Cohort	2	12	NGS	PMID: 24603341
	Cohort	3	14	NGS	PMID: 26104215
	Cohort	2	15	NGS	PMID: 26321862
	Cohort	5	15	NGS	PMID: 25983245
	Cohort	3	16	NGS	PMID: 26104215
	Cohort	11	22	NGS	PMID: 29320387
	Cohort	8	35	NGS	PMID: 30157172
	Cohort	20	62	NGS	PMID: 31877759
	Cohort	9	42	NGS	PMID: 35391798
	Case report	1	2	NGS	PMID: 29892959
	Cohort	N.D	138	NGS	PMID: 28944237
	Case report	1	2	NGS	PMID: 31903486
	Case report	1	2	NGS	PMID: 33688495
	Case report	1	2	NGS	PMID: 36959549
	Case report	1	2	NGS	PMID: 27472364
	Case report	1	4	NGS	Jelani et al. 2015
	Cohort	2	4	NGS	PMID: 23559858
	Cohort	2	4	NGS	PMID: 31294530
	Case report	1	6	NGS	PMID: 27570071
	Cohort	3	6	NGS	PMID: 22842227
	Cohort	2	7	NGS	PMID: 31933420
	Cohort	5	7	NGS	PMID: 27708425
	Cohort	2	8	NGS	PMID: 31743939
	Cohort	2	9	NGS	Khan et al. 2020 (b)
	Cohort	3	11	NGS	PMID: 37094557
	Cohort	2	12	NGS	PMID: 34926197
	Cohort	4	13	NGS	PMID: 34781300
	Cohort	6	14	NGS	PMID: 22842230
	Cohort	4	29	NGS	PMID: 32976546
	Cohort	13	44	NGS	PMID: 26352687
	Cohort	4	N.D	NGS	Biswas et al. 2013
	Cohort	108	N.D	NGS	PMID: 34662339
	Cohort	N.D	N.D	NGS	PMID: 33252155
	Case series	13	N.D	Retrospective study	PMID: 32933935
	Case report	1	1	TSS	PMID: 22665972
	Case report	1	2	TSS	PMID: 26285675
	Case report	1	4	TSS	PMID: 25439607
	Case report	1	6	TSS	PMID: 20140736
	Cohort	2	7	TSS	PMID: 20203473
	Case report	1	8	TSS	PMID: 10189219
	Cohort	2	8	TSS	PMID: 33926394
	Cohort	2	8	TSS	PMID: 11398101
	Cohort	3	8	TSS	PMID: 14520415
	Case report	1	9	TSS	PMID: 18982040
	Cohort	3	11	TSS	PMID: 14570705
	Cohort	4	12	TSS	PMID: 11548141
	Cohort	3	13	TSS	PMID: 15863674
	Cohort	2	15	TSS	PMID: 21655355
	Cohort	5	23	TSS	PMID: 21987678
	Cohort	4	27	TSS	PMID: 12573663
	Cohort	2	28	TSS	PMID: 22665969
	Cohort	N.D	38	TSS	PMID: 28327576
	Cohort	55	70	TSS	PMID: 21642631
	Cohort	N.D	98	TSS	PMID: 11462243
	Cohort	N.D	126	TSS	PMID: 24265693
	Cohort	N.D	190	TSS	PMID: 16199541
	Cohort	2	N.D	TSS	PMID: 11559858
	Cohort	13	N.D	TSS	PMID: 21940737
